# Supplementary material for: Description of a Cretaceous amber fossil putatively of the tribe Coprophilini (Coleoptera, Staphylinidae, Oxytelinae)
Source: Zookeys. 2018 Aug 17;(782):81–94. doi: 10.3897/zookeys.782.27733 (PMC6160855; doi:10.3897/zookeys.782.27733)
Supplement: XML Treatment for Gollandia planata [file zookeys.782.27733-treatment2.xml]

<!DOCTYPE tp:taxon-treatment
  PUBLIC "-//TaxonX//DTD Taxonomic Treatment Publishing DTD v0 20100105//EN" "tax-treatment-NSO.dtd">
<tp:taxon-treatment xmlns:tp="http://www.plazi.org/taxpub"><tp:treatment-meta><kwd-group><label>Taxon classification</label><kwd><named-content xmlns:xlink="http://www.w3.org/1999/xlink" content-type="kingdom">Animalia</named-content></kwd><kwd><named-content xmlns:xlink="http://www.w3.org/1999/xlink" content-type="order">Coleoptera</named-content></kwd><kwd><named-content xmlns:xlink="http://www.w3.org/1999/xlink" content-type="family">Staphylinidae</named-content></kwd></kwd-group><mixed-citation publication-type="journal"><person-group><name><surname>Makranczy</surname><given-names>György</given-names></name><name><surname>Yamamoto</surname><given-names>Shûhei</given-names></name><name><surname>Engel</surname><given-names>Michael S.</given-names></name></person-group><article-title>Description of a Cretaceous amber fossil putatively of the tribe <tp:taxon-name><tp:taxon-name-part taxon-name-part-type="tribe">Coprophilini</tp:taxon-name-part></tp:taxon-name> (<tp:taxon-name><tp:taxon-name-part taxon-name-part-type="order">Coleoptera</tp:taxon-name-part></tp:taxon-name>, <tp:taxon-name><tp:taxon-name-part taxon-name-part-type="family">Staphylinidae</tp:taxon-name-part></tp:taxon-name>, <tp:taxon-name><tp:taxon-name-part taxon-name-part-type="subfamily">Oxytelinae</tp:taxon-name-part></tp:taxon-name>)</article-title><source>Zookeys</source><day>17</day><month>8</month><year>2018</year><volume>2018</volume><issue>782</issue><fpage>81</fpage><lpage>94</lpage><pub-id pub-id-type="doi">10.3897/zookeys.782.27733</pub-id></mixed-citation></tp:treatment-meta><tp:nomenclature><tp:taxon-name>
                  <tp:taxon-name-part taxon-name-part-type="genus" reg="Gollandia">Gollandia</tp:taxon-name-part>
                  <tp:taxon-name-part taxon-name-part-type="species" reg="planata">planata</tp:taxon-name-part>
                  <object-id xmlns:xlink="http://www.w3.org/1999/xlink" content-type="zoobank" xlink:type="simple">http://zoobank.org/CC08CCA8-D767-4E16-BB55-5D343BE06492</object-id>
                </tp:taxon-name><tp:taxon-status xmlns:xlink="http://www.w3.org/1999/xlink" xlink:type="simple">sp. n.</tp:taxon-status><xref ref-type="fig" rid="F1">Figures 1–2</xref><xref ref-type="fig" rid="F2">, 3–4</xref><xref ref-type="fig" rid="F3">, 5–6</xref><xref ref-type="fig" rid="F4">, 7–11</xref></tp:nomenclature><tp:treatment-sec sec-type="Holotype" id="SECID0EOGAE"><title>Holotype.</title><p>Sex unknown, probably male, in a flattened drop shaped, light yellow amber piece (20.0 × 9.9 × 4.5 mm, 0.98g): “FMNHINS 3729858 ex S. Yamamoto collection (SYAC0482)” deposited in Field Museum of Natural History (Chicago, USA).</p></tp:treatment-sec><tp:treatment-sec sec-type="Locality and horizon" id="SECID0ETGAE"><title>Locality and horizon.</title><p>Noije Bum hill near Tanai Village, <abbrev xmlns:xlink="http://www.w3.org/1999/xlink" xlink:title="approximate width of shoulders" id="ABBRID0EZGAE" xlink:type="simple">SW</abbrev> part of Hukawng Valley (<abbrev xmlns:xlink="http://www.w3.org/1999/xlink" xlink:title="approximate width of shoulders" id="ABBRID0E4GAE" xlink:type="simple">SW</abbrev> of Maingkhwan), Kachin State, northern Myanmar; lowermost Cenomanian, Upper Cretaceous.</p></tp:treatment-sec><tp:treatment-sec sec-type="diagnosis" id="SECID0EBHAE"><title>Diagnosis.</title><p>As for the genus (vide supra).</p></tp:treatment-sec><tp:treatment-sec sec-type="description" id="SECID0EGHAE"><title>Description.</title><p><italic>Measurements</italic>: <abbrev xmlns:xlink="http://www.w3.org/1999/xlink" xlink:title="head width with compound eyes" id="ABBRID0EOHAE" xlink:type="simple">HW</abbrev> = 0.45; <abbrev xmlns:xlink="http://www.w3.org/1999/xlink" xlink:title="head width at temples" id="ABBRID0ESHAE" xlink:type="simple">TW</abbrev> = 0.41; <abbrev xmlns:xlink="http://www.w3.org/1999/xlink" xlink:title="maximum width of pronotum" id="ABBRID0EWHAE" xlink:type="simple">PW</abbrev> = 0.64; <abbrev xmlns:xlink="http://www.w3.org/1999/xlink" xlink:title="approximate width of shoulders" id="ABBRID0E1HAE" xlink:type="simple">SW</abbrev> = 0.59; <abbrev xmlns:xlink="http://www.w3.org/1999/xlink" xlink:title="maximum width of elytra" id="ABBRID0E5HAE" xlink:type="simple">MW</abbrev> = 0.68; <abbrev xmlns:xlink="http://www.w3.org/1999/xlink" xlink:title="maximum width of abdomen" id="ABBRID0ECIAE" xlink:type="simple">AW</abbrev> = 0.70; <abbrev xmlns:xlink="http://www.w3.org/1999/xlink" xlink:title="head length at the middle-line from front margin of clypeus to the beginning of neck" id="ABBRID0EGIAE" xlink:type="simple">HL</abbrev> = 0.29; <abbrev xmlns:xlink="http://www.w3.org/1999/xlink" xlink:title="compound eye length" id="ABBRID0EKIAE" xlink:type="simple">EL</abbrev> = 0.10; <abbrev xmlns:xlink="http://www.w3.org/1999/xlink" xlink:title="length of temple" id="ABBRID0EOIAE" xlink:type="simple">TL</abbrev> = 0.04; <abbrev xmlns:xlink="http://www.w3.org/1999/xlink" xlink:title="length of pronotum at the middle-line" id="ABBRID0ESIAE" xlink:type="simple">PL</abbrev> = 0.50; <abbrev xmlns:xlink="http://www.w3.org/1999/xlink" xlink:title="length of elytra from shoulder" id="ABBRID0EWIAE" xlink:type="simple">SL</abbrev> = 0.66; <abbrev xmlns:xlink="http://www.w3.org/1999/xlink" xlink:title="length of elytra from hind apex of mesoscutellum" id="ABBRID0E1IAE" xlink:type="simple">SC</abbrev> = 0.55; <abbrev xmlns:xlink="http://www.w3.org/1999/xlink" xlink:title="fore-body length (combined length of head, pronotum, and elytra)" id="ABBRID0E5IAE" xlink:type="simple">FB</abbrev> = 1.47; <abbrev xmlns:xlink="http://www.w3.org/1999/xlink" xlink:title="approximate body length" id="ABBRID0ECJAE" xlink:type="simple">BL</abbrev> = 3.29 mm (all measured from dorsal view). <italic>Habitus</italic>: General habitus as in figures 1–6. Colour reddish dark brown. Body moderately lustrous, covered with fine microsculpture and forebody finely, not very densely setose. Abdomen with longer and stronger lateral setae posteriorly. <italic>Head</italic>. Head rather short. Antennae rather elongate, scape almost twice as wide as pedicel and not much longer, second antennomere (pedicel) more than 3.5× as long as wide, third antennomere (first flagellomere) slender at base and almost as long as previous. Further antennomeres spindle-shaped and each with rudimentary basal dish, gently constricted above them. Antennomeres 4–7 at least 2.5× as long as wide, from antennomere 8 becoming wider, gently clubbed, last three antennomeres only about 1.5× as long as wide. Compound eyes more than 2× as long as weakly formed temples. Neck not constricting strongly. <italic>Thorax</italic>. Pronotum rather large, widest point slightly before middle with both anterior and posterior corners rather narrowly rounded, lateral margin slightly concave before quite acute posterior angles. Surface finely microsculptured, thereby punctation partly obscured. Disc transversally impressed before base (in a curved fashion), also with a <!--PageBreak--><!--PageBreak--><!--PageBreak--><!--PageBreak--><!--PageBreak-->semi-triangular mid-longitudinal impression anteriad; rather large but shallow paralateral depressions on sides. <italic>Elytra</italic>. Elytra together just slightly broader than pronotum, trapezoidal, shoulders well developed, narrowly rounded, even slightly projecting forward in relation to anterior edge at mesoscutellar area. Dorsal surface finely punctate and setose, no major lateral setae, epipleural ridge with moderately long setae at regular intervals. <italic>Abdomen</italic>. Sides of abdomen gently curved, almost parallel. Surface of tergites with moderately fine, longitudinally elongate punctures, apical edges of tergites (up to tergite VI) with row of equal-sized setae at regular intervals. Specimen is without any feature suggesting strong sexual dimorphism. No genital traits observable.</p><fig id="F1" position="float" orientation="portrait"><label>Figures 1–2.</label><caption><p><italic><tp:taxon-name><tp:taxon-name-part taxon-name-part-type="genus" reg="Gollandia">Gollandia</tp:taxon-name-part><tp:taxon-name-part taxon-name-part-type="species" reg="planata">planata</tp:taxon-name-part></tp:taxon-name></italic> gen. et sp. n. <bold>1</bold> habitus, dorsal view <bold>2</bold> sketch of main body parts, ventral view.</p></caption><graphic xmlns:xlink="http://www.w3.org/1999/xlink" xlink:href="zookeys-782-081-g001.jpg" position="float" orientation="portrait" xlink:type="simple" id="oo_224015.jpg"/></fig><fig id="F2" position="float" orientation="portrait"><label>Figures 3–4.</label><caption><p><italic><tp:taxon-name><tp:taxon-name-part taxon-name-part-type="genus" reg="Gollandia">Gollandia</tp:taxon-name-part><tp:taxon-name-part taxon-name-part-type="species" reg="planata">planata</tp:taxon-name-part></tp:taxon-name></italic> gen. et sp. n. photographed with macro lens and three flash units. <bold>3</bold> dorsal view <bold>4</bold> ventral view.</p></caption><graphic xmlns:xlink="http://www.w3.org/1999/xlink" xlink:href="zookeys-782-081-g002.jpg" position="float" orientation="portrait" xlink:type="simple" id="oo_224016.jpg"/></fig><fig id="F3" position="float" orientation="portrait"><label>Figures 5–6.</label><caption><p><italic><tp:taxon-name><tp:taxon-name-part taxon-name-part-type="genus" reg="Gollandia">Gollandia</tp:taxon-name-part><tp:taxon-name-part taxon-name-part-type="species" reg="planata">planata</tp:taxon-name-part></tp:taxon-name></italic> gen. et sp. n. photographed through microscope, strong backlighting. <bold>5</bold> dorsal view <bold>6</bold> ventral view.</p></caption><graphic xmlns:xlink="http://www.w3.org/1999/xlink" xlink:href="zookeys-782-081-g003.jpg" position="float" orientation="portrait" xlink:type="simple" id="oo_224017.jpg"/></fig></tp:treatment-sec><tp:treatment-sec sec-type="etymology" id="SECID0EKMAE"><title>Etymology.</title><p>The specific epithet is a Greek adjective derived from <italic>platys</italic> (= wide) and refers to the pronotum of the species being unusually explanate.</p></tp:treatment-sec><tp:treatment-sec sec-type="Preservation" id="SECID0ESMAE"><title>Preservation.</title><p>The specimen is exceedingly well preserved, with the hind wings unfolded over part of the abdomen, minor air bubbles under segmental edges, a thin air layer over some sculptured dorsal parts, and the ventral side exceptionally clearly visible. As explained before, the specimen is sitting within a layer of resin covered by another layer, and this creates an effect similar to the specimen being glued to a glass, evident in the photos of the ventral side. The legs are somewhat distorted (but each pair is almost perfect on one side). Primitive oxytelines often have distinctive coxites and styli in females (if not exposed, then setation gives them away), and in their absence the specimen is presumed to be a male.</p><fig id="F4" position="float" orientation="portrait"><label>Figures 7–11.</label><caption><p><italic><tp:taxon-name><tp:taxon-name-part taxon-name-part-type="genus" reg="Gollandia">Gollandia</tp:taxon-name-part><tp:taxon-name-part taxon-name-part-type="species" reg="planata">planata</tp:taxon-name-part></tp:taxon-name></italic> gen. et sp. n. <bold>7</bold> head, pro- and mesothorax, ventral view <bold>8</bold> fore-body, dorsal view <bold>9</bold> meso- and metacoxae, ventral view <bold>10</bold> mid leg, dorsal view <bold>11</bold> protarsus, ventral view. t 1–4 = tarsomeres, <abbrev xmlns:xlink="http://www.w3.org/1999/xlink" xlink:title="empodial seta" id="ABBRID0EUNAE" xlink:type="simple">em</abbrev> = empodial seta, <abbrev xmlns:xlink="http://www.w3.org/1999/xlink" xlink:title="mesotibial spur" id="ABBRID0EYNAE" xlink:type="simple">ts</abbrev> = mesotibial spur, <abbrev xmlns:xlink="http://www.w3.org/1999/xlink" xlink:title="mesoscutellar impression" id="ABBRID0E3NAE" xlink:type="simple">sc</abbrev> = mesoscutellar impression, <abbrev xmlns:xlink="http://www.w3.org/1999/xlink" xlink:title="elytral posterior corner" id="ABBRID0EAOAE" xlink:type="simple">ec</abbrev> = elytral posterior corner, <abbrev xmlns:xlink="http://www.w3.org/1999/xlink" xlink:title="gular sulcus" id="ABBRID0EEOAE" xlink:type="simple">gs</abbrev> = gular sulcus, <abbrev xmlns:xlink="http://www.w3.org/1999/xlink" xlink:title="procoxal fissure" id="ABBRID0EIOAE" xlink:type="simple">pf</abbrev> = procoxal fissure, <abbrev xmlns:xlink="http://www.w3.org/1999/xlink" xlink:title="mesosternal" id="ABBRID0EMOAE" xlink:type="simple">ms</abbrev> = mesosternal, and <abbrev xmlns:xlink="http://www.w3.org/1999/xlink" xlink:title="metasternal process" id="ABBRID0EQOAE" xlink:type="simple">mt</abbrev> = metasternal process. Scale bars: 0.15 mm.</p></caption><graphic xmlns:xlink="http://www.w3.org/1999/xlink" xlink:href="zookeys-782-081-g004.jpg" position="float" orientation="portrait" xlink:type="simple" id="oo_224018.jpg"/></fig></tp:treatment-sec></tp:taxon-treatment>
